# Supplementary material for: Soluble Siglec-9 Improves Intestinal Barrier Function in a Mouse Model of Metabolic Dysfunction-Associated Steatohepatitis
Source: Metabolites. 2025 May 30;15(6):366. doi: 10.3390/metabo15060366 (PMC12195191; doi:10.3390/metabo15060366)
Supplement: Supplementary file 1 [file metabolites-15-00366-s001.zip]

Archive with 2 entries (2 files):
- Supplemental S1.xlsm
- Supplemental S2.xlsm
