# Supplementary material for: Soluble Siglec-9 Improves Intestinal Barrier Function in a Mouse Model of Metabolic Dysfunction-Associated Steatohepatitis
Source: Metabolites. 2025 May 30;15(6):366. doi: 10.3390/metabo15060366 (PMC12195191; doi:10.3390/metabo15060366)
Supplement: Supplementary file 1 [file metabolites-15-00366-s001.zip › Supplemental S1.xlsm]

## Sheet: lower_intestine_count_2-edgeR-B
UP
	PBS_1	PBS_2	PBS_3	PBS_4	Siglec9_1	Siglec9_2	Siglec9_3	Siglec9_4	SYMBOL
ENSMUSG00000018623	56.0237	133.283	110.125	121.88	500.079	167.257	242.001	205.855	Mmp7
ENSMUSG00000022026	140.352	248.437	175.862	118.785	1163.35	345.466	219.615	872.164	Olfm4
ENSMUSG00000029657	980.706	666.654	481.548	682.4	815.239	2292.92	1895.66	1572.99	Hsph1
ENSMUSG00000038209	622.037	1528.41	1419.21	1268	4746.9	2822.82	3674.49	1414.55	Itln1
ENSMUSG00000052212	33.6652	57.539	33.0537	39.1792	220.204	81.653	70.9066	236.684	Cd177
ENSMUSG00000060070	3.95592	12.8001	12.6329	20.4636	130.933	42.5449	70.7126	23.2403	Defa26
ENSMUSG00000060208	253.782	723.716	617.005	581.013	3984.08	1495.47	2483.73	648.151	Defa17
ENSMUSG00000061958	81.769	231.078	172.143	123.301	913.771	306.451	668.62	205.958	Defa38
ENSMUSG00000063206	35.534	97.241	67.0972	49.2943	517.062	164.358	180.808	76.0679	Defa34
ENSMUSG00000064213	940.692	2265.08	1767.88	1610.95	9534.53	3744.01	6397.19	1915.47	Defa24
ENSMUSG00000065956	198.23	344.772	283.091	222.039	1665.09	698.434	994.777	363.846	Defa37
ENSMUSG00000069515	1044.63	2661.94	1995.61	2188.45	10898.2	4718.58	8414.1	2637.21	Lyz1
ENSMUSG00000074437	71.4235	197.677	145.528	153.008	821.756	299.556	601.295	147.753	Defa29
ENSMUSG00000074439	100.708	262.484	197.4	213.877	1052.98	456.768	772.11	230.245	Defa5
ENSMUSG00000074440	147.453	383.256	268.215	194.707	1323.76	471.422	849.786	265.035	Defa3
ENSMUSG00000074443	535.094	1454.77	1052.77	1173.01	6129.38	2484.72	4322.44	1313.4	Defa22
ENSMUSG00000074444	306.324	888.227	768.167	793.844	4525.03	1690.26	2505.49	810.572	Defa30
ENSMUSG00000074447	502.11	1368.39	988.514	1053.38	6390.45	2566.95	4375.75	1449.47	Defa21
ENSMUSG00000076577	9.34225	119.367	81.9654	105.436	1075.83	425.107	95.5768	292.74	Igkv8-30
ENSMUSG00000076586	0	4.28771	0.228388	22.483	49.1548	18.2063	212.064	302.521	Igkv8-21
ENSMUSG00000079113	425.517	1222.07	822.113	691.677	4236.82	1481.64	3311.87	773.137	Defa43
ENSMUSG00000094362	296.314	909.989	522.036	732.561	4617.34	1405.09	2897.54	800.48	Defa33
ENSMUSG00000094818	353.326	798.724	576.393	612.301	4065.39	1332.81	2555.47	816.913	Defa32
ENSMUSG00000095066	585.093	1557.12	1027.24	1137.32	7577.25	2426.21	5167.76	1402.46	Defa20
ENSMUSG00000095197	1.79297	11.7103	14.7874	6.99913	553.175	93.2123	16.4634	110.896	NA
ENSMUSG00000095519	17.0387	2.17657	4.89801	5.84201	14.1855	35.3955	144.433	31.2639	NA
ENSMUSG00000095630	1.99384	1.09624	0.178717	15.5921	29.6337	47.9211	177.492	13.2235	Igkv6-23
ENSMUSG00000095642	30.1687	6.44257	0.361318	8.18637	53.2996	28.0653	238.318	66.3385	Ighv14-3
ENSMUSG00000095753	1.37743	2.13795	2.34762	3.41221	12.1588	13.9135	110.104	13.1834	Igkv4-53
ENSMUSG00000096295	629.317	1613.58	1229.84	1259.53	7782.46	2918.27	5706.77	1368.6	Defa2
ENSMUSG00000096326	1.96107	4.27813	0.194489	14.5385	14.1503	500.867	6.35305	28.0325	Ighv1-78
ENSMUSG00000096336	3.98255	2.18938	7.27973	33.7309	71.856	15.4119	94.3414	215.395	Igkv1-135
DOWN
	PBS_1	PBS_2	PBS_3	PBS_4	Siglec9_1	Siglec9_2	Siglec9_3	Siglec9_4	SYMBOL
ENSMUSG00000033847	992.372	445.957	2122.34	431.958	163.308	261.933	463.202	312.165	Pla2g4c
ENSMUSG00000096490	15.3307	56.5448	25.5374	143.276	5.10589	14.1332	9.2604	3.09239	Igkv10-94
