# Supplementary material for: Soluble Siglec-9 Improves Intestinal Barrier Function in a Mouse Model of Metabolic Dysfunction-Associated Steatohepatitis
Source: Metabolites. 2025 May 30;15(6):366. doi: 10.3390/metabo15060366 (PMC12195191; doi:10.3390/metabo15060366)
Supplement: Supplementary file 1 [file metabolites-15-00366-s001.zip › Supplemental S2.xlsm]

## Sheet: liver_Counts-edgeR-BH_fc2_fdr0.
UP
	PBS_1	PBS_2	PBS_3	PBS_4	Siglec9_1	Siglec9_2	Siglec9_3	Siglec9_4	SYMBOL
ENSMUSG00000076609	143.452	103.159	106.836	106.358	217.584	346.748	157.325	227.228	Igkc
ENSMUSG00000076614	5.87216	0.732545	0.0116333	8.83946	37.7297	192.464	50.1426	49.78	NA
ENSMUSG00000076617	209.782	106.614	151.432	166.521	272.264	440.66	318.462	461.468	Ighm
ENSMUSG00000078686	182.148	141.281	225.293	335.769	2219.78	521.531	329.722	492.647	Mup9
DOWN
	PBS_1	PBS_2	PBS_3	PBS_4	Siglec9_1	Siglec9_2	Siglec9_3	Siglec9_4	SYMBOL
ENSMUSG00000033847	992.372	445.957	2122.34	431.958	163.308	261.933	463.202	312.165	Pla2g4c
ENSMUSG00000096490	15.3307	56.5448	25.5374	143.276	5.10589	14.1332	9.2604	3.09239	Igkv10-94
